# Supplementary material for: Azobenzene/Tetraethyl Ammonium Photochromic Potassium Channel Blockers: Scope and Limitations for Design of Para-Substituted Derivatives with Specific Absorption Band Maxima and Thermal Isomerization Rate
Source: Int J Mol Sci. 2021 Dec 6;22(23):13171. doi: 10.3390/ijms222313171 (PMC8658355; doi:10.3390/ijms222313171)
Supplement: Supplementary file 1 [file ijms-22-13171-s001.zip]

Archive with 1 entries (1 files):
- ijms-1460040-supplementary.pdf
